# Supplementary material for: Salmonella isolated from street foods and environment of an urban park: A whole genome sequencing approach
Source: PLoS One. 2025 Apr 2;20(4):e0320735. doi: 10.1371/journal.pone.0320735 (PMC11964277; doi:10.1371/journal.pone.0320735)
Supplement: S2 File — Core components of food, animal source of samples and location are listed in S2 file. (XLSX) [file pone.0320735.s002.xlsx]

## Sheet: Food
number	WGS ID	Sample	Core components									Place	Salmonella	Latitude (GPS)	Longitud (GPS)
			sauces	fruit	meat	sausage	chicken	milk	potatoe	chocho	eggs
1	U1910s	Fries and sausage	1	0	0	1	0	0	0	0	0	Sports facilities	1	0°10'46.92"S	78°28'59.40"O
2	-	Fries and sausage	1	0	0	1	0	0	0	0	0	Sports facilities	0	0°10'46.92"S	78°28'59.40"O
3	U1911s	Fries and sausage	1	0	0	1	0	0	0	0	0	Sports facilities	1	0°10'46.92"S	78°28'59.40"O
4	-	Meat brochette	0	0	1	0	0	0	1	0	0	Sports facilities	0	0°10'46.92"S	78°28'59.40"O
5	-	Meat brochette	0	0	1	0	0	0	1	0	0	Sports facilities	0	0°10'46.92"S	78°28'59.40"O
6	-	Meat brochette	0	0	1	0	0	0	1	0	0	Sports facilities	0	0°10'46.92"S	78°28'59.40"O
7	U1912s	Egg foam	0	1	0	0	0	0	0	0	1	Sports facilities	1	0°10'46.92"S	78°28'59.40"O
8	U1913s	Egg foam	0	1	0	0	0	0	0	0	1	Sports facilities	1	0°10'46.92"S	78°28'59.40"O
9	-	Egg foam	0	1	0	0	0	0	0	0	1	Sports facilities	0	0°10'46.92"S	78°28'59.40"O
10	-	Fried rice	0	0	0	1	1	0	0	0	0	Sports facilities	0	0°10'46.92"S	78°28'59.40"O
11	-	Fried rice	0	0	0	1	1	0	0	0	0	Sports facilities	0	0°10'46.92"S	78°28'59.40"O
12	-	Fried rice	0	0	0	1	1	0	0	0	0	Sports facilities	0	0°10'46.92"S	78°28'59.40"O
13	-	Fruit dessert	0	1	0	0	0	1	0	0	0	Sports facilities	0	0°10'46.92"S	78°28'59.40"O
14	-	Fruit dessert	0	1	0	0	0	1	0	0	0	Sports facilities	0	0°10'46.92"S	78°28'59.40"O
15	-	Fruit dessert	0	1	0	0	0	1	0	0	0	Sports facilities	0	0°10'46.92"S	78°28'59.40"O
16	-	Chicken stew	0	0	0	0	1	0	0	0	0	Sports facilities	0	0°10'46.92"S	78°28'59.40"O
17	-	Chicken stew	0	0	0	0	1	0	0	0	0	Sports facilities	0	0°10'46.92"S	78°28'59.40"O
18	-	Chicken stew	0	0	0	0	1	0	0	0	0	Sports facilities	0	0°10'46.92"S	78°28'59.40"O
19	-	Lupin ceviche	0	0	0	0	0	0	0	1	0	Sports facilities	0	0°10'46.92"S	78°28'59.40"O
20	-	Lupin ceviche	0	0	0	0	0	0	0	1	0	Sports facilities	0	0°10'46.92"S	78°28'59.40"O
21	-	Lupin ceviche	0	0	0	0	0	0	0	1	0	Sports facilities	0	0°10'46.92"S	78°28'59.40"O
22	-	Meat brochette	1	0	1	0	0	0	1	0	0	Sports facilities	0	0°10'46.92"S	78°28'59.40"O
23	-	Meat brochette	1	0	1	0	0	0	1	0	0	Sports facilities	0	0°10'46.92"S	78°28'59.40"O
24	U1914s	Meat brochette	1	0	1	0	0	0	1	0	0	Sports facilities	1	0°10'46.92"S	78°28'59.40"O
25	-	Fruit dessert	0	1	0	0	0	1	0	0	0	Sports facilities	0	0°10'46.92"S	78°28'59.40"O
26	-	Fruit dessert	0	1	0	0	0	1	0	0	0	Sports facilities	0	0°10'46.92"S	78°28'59.40"O
27	-	Fruit dessert	0	0	0	0	0	1	0	0	0	Sports facilities	0	0°10'46.92"S	78°28'59.40"O
28	-	Soursop juice	0	1	0	0	0	0	0	0	0	Sports facilities	0	0°10'46.92"S	78°28'59.40"O
29	-	Soursop juice	0	1	0	0	0	0	0	0	0	Sports facilities	0	0°10'46.92"S	78°28'59.40"O
30	-	Soursop juice	0	1	0	0	0	0	0	0	0	Sports facilities	0	0°10'46.92"S	78°28'59.40"O
31	-	Hamburger	0	0	1	0	0	0	0	0	0	Children's play area	0	0°11'15.64"S	78°29'11.50"O
32	-	Hamburger	0	0	1	0	0	0	0	0	0	Children's play area	0	0°11'15.64"S	78°29'11.50"O
33	-	Hamburger	0	0	1	0	0	0	0	0	0	Children's play area	0	0°11'15.64"S	78°29'11.50"O
34	-	Millefeuille dessert	0	0	0	0	0	0	0	0	0	Children's play area	0	0°11'15.64"S	78°29'11.50"O
35	-	Millefeuille dessert	0	0	0	0	0	0	0	0	0	Children's play area	0	0°11'15.64"S	78°29'11.50"O
36	-	Millefeuille dessert	0	0	0	0	0	0	0	0	0	Children's play area	0	0°11'15.64"S	78°29'11.50"O
37	-	Egg foam	0	1	0	0	0	0	0	0	1	Children's play area	0	0°11'15.64"S	78°29'11.50"O
38	U1915s	Egg foam	0	1	0	0	0	0	0	0	1	Children's play area	1	0°11'15.64"S	78°29'11.50"O
39	-	Egg foam	0	1	0	0	0	0	0	0	1	Children's play area	0	0°11'15.64"S	78°29'11.50"O
40	-	Fruit dessert	0	1	0	0	0	1	0	0	0	Children's play area	0	0°11'15.64"S	78°29'11.50"O
41	-	Fruit dessert	0	1	0	0	0	1	0	0	0	Children's play area	0	0°11'15.64"S	78°29'11.50"O
42	-	Fruit dessert	0	1	0	0	0	1	0	0	0	Children's play area	0	0°11'15.64"S	78°29'11.50"O
43	-	Maize mote and pork	0	0	1	0	0	0	0	0	0	Children's play area	0	0°11'15.64"S	78°29'11.50"O
44	-	Maize mote and pork	0	0	1	0	0	0	0	0	0	Children's play area	0	0°11'15.64"S	78°29'11.50"O
45	-	Maize mote and pork	0	0	1	0	0	0	0	0	0	Children's play area	0	0°11'15.64"S	78°29'11.50"O
46	-	Fried rice	0	0	0	0	0	0	0	0	0	Children's play area	0	0°11'15.64"S	78°29'11.50"O
47	-	Fried rice	0	0	0	0	0	0	0	0	0	Children's play area	0	0°11'15.64"S	78°29'11.50"O
48	-	Fried rice	0	0	0	0	0	0	0	0	0	Children's play area	0	0°11'15.64"S	78°29'11.50"O
49	-	Fruit dessert	0	1	0	0	0	1	0	0	0	Children's play area	0	0°11'15.64"S	78°29'11.50"O
50	-	Fruit dessert	0	1	0	0	0	1	0	0	0	Children's play area	0	0°11'15.64"S	78°29'11.50"O
51	-	Fruit dessert	0	1	0	0	0	1	0	0	0	Children's play area	0	0°11'15.64"S	78°29'11.50"O
52	-	Egg foam	0	0	0	0	0	0	0	0	1	Children's play area	0	0°11'15.64"S	78°29'11.50"O
53	-	Egg foam	0	0	0	0	0	0	0	0	1	Children's play area	0	0°11'15.64"S	78°29'11.50"O
54	-	Egg foam	0	0	0	0	0	0	0	0	1	Children's play area	0	0°11'15.64"S	78°29'11.50"O
55	-	Gelatin dessert	0	0	0	0	0	1	0	0	0	Children's play area	0	0°11'15.64"S	78°29'11.50"O
56	-	Gelatin dessert	0	0	0	0	0	1	0	0	0	Children's play area	0	0°11'15.64"S	78°29'11.50"O
57	-	Gelatin dessert	0	0	0	0	0	1	0	0	0	Children's play area	0	0°11'15.64"S	78°29'11.50"O
58	-	Chicken brochette	1	0	0	0	1	0	0	0	0	Children's play area	0	0°11'15.64"S	78°29'11.50"O
59	U1916s	Chicken brochette	1	0	0	0	1	0	0	0	0	Children's play area	1	0°11'15.64"S	78°29'11.50"O
60	-	Chicken brochette	1	0	0	0	1	0	0	0	0	Children's play area	0	0°11'15.64"S	78°29'11.50"O
61	-	Hamburger	0	0	0	0	1	0	0	0	0	Running track	0	0°10'57.47"S	78°29'6.62"O
62	-	Hamburger	0	0	0	0	1	0	0	0	0	Running track	0	0°10'57.47"S	78°29'6.62"O
63	-	Hamburger	0	0	0	0	1	0	0	0	0	Running track	0	0°10'57.47"S	78°29'6.62"O
64	U1917s	Quail eggs	0	0	0	0	0	0	0	0	1	Running track	1	0°10'57.47"S	78°29'6.62"O
65	-	Quail eggs	0	0	0	0	0	0	0	0	1	Running track	0	0°10'57.47"S	78°29'6.62"O
66	-	Quail eggs	0	0	0	0	0	0	0	0	1	Running track	0	0°10'57.47"S	78°29'6.62"O
67	-	Fries and sausage	1	0	0	1	0	0	0	0	0	Running track	0	0°10'57.47"S	78°29'6.62"O
68	-	Fries and sausage	1	0	0	1	0	0	0	0	0	Running track	0	0°10'57.47"S	78°29'6.62"O
69	-	Fries and sausage	1	0	0	1	0	0	0	0	0	Running track	0	0°10'57.47"S	78°29'6.62"O
70	-	Lupin ceviche	0	0	0	0	0	0	0	1	0	Running track	0	0°10'57.47"S	78°29'6.62"O
71	-	Lupin ceviche	0	0	0	0	0	0	0	1	0	Running track	0	0°10'57.47"S	78°29'6.62"O
72	-	Lupin ceviche	0	0	0	0	0	0	0	1	0	Running track	0	0°10'57.47"S	78°29'6.62"O
73	-	Fried rice	0	0	0	0	0	0	0	0	0	Running track	0	0°10'57.47"S	78°29'6.62"O
74	-	Fried rice	0	0	0	0	0	0	0	0	0	Running track	0	0°10'57.47"S	78°29'6.62"O
75	-	Fried rice	0	0	0	0	0	0	0	0	0	Running track	0	0°10'57.47"S	78°29'6.62"O
76	-	Hot dog	0	0	0	1	0	0	0	0	0	Running track	0	0°10'57.47"S	78°29'6.62"O
77	-	Hot dog	0	0	0	1	0	0	0	0	0	Running track	0	0°10'57.47"S	78°29'6.62"O
78	-	Hot dog	0	0	0	1	0	0	0	0	0	Running track	0	0°10'57.47"S	78°29'6.62"O
79	-	Roast gizzards	0	0	0	1	1	0	1	0	0	Running track	0	0°10'57.47"S	78°29'6.62"O
80	U1918s	Roast gizzards	0	0	0	1	1	0	1	0	0	Running track	1	0°10'57.47"S	78°29'6.62"O
81	-	Roast gizzards	0	0	0	1	1	0	1	0	0	Running track	0	0°10'57.47"S	78°29'6.62"O
82	-	Meat empanada	0	0	1	0	0	0	0	0	0	Running track	0	0°10'57.47"S	78°29'6.62"O
83	-	Meat empanada	0	0	1	0	0	0	0	0	0	Running track	0	0°10'57.47"S	78°29'6.62"O
84	-	Meat empanada	0	0	1	0	0	0	0	0	0	Running track	0	0°10'57.47"S	78°29'6.62"O
85	-	Lupin ceviche	0	0	0	0	0	0	0	1	0	Running track	0	0°10'57.47"S	78°29'6.62"O
86	-	Lupin ceviche	0	0	0	0	0	0	0	1	0	Running track	0	0°10'57.47"S	78°29'6.62"O
87	-	Lupin ceviche	0	0	0	0	0	0	0	1	0	Running track	0	0°10'57.47"S	78°29'6.62"O
88	-	Fried rice	0	0	0	0	0	0	0	0	0	Running track	0	0°10'57.47"S	78°29'6.62"O
89	-	Fried rice	0	0	0	0	0	0	0	0	0	Running track	0	0°10'57.47"S	78°29'6.62"O
90	-	Fried rice	0	0	0	0	0	0	0	0	0	Running track	0	0°10'57.47"S	78°29'6.62"O
91	-	Hot dog	0	0	0	1	0	0	0	0	0	Botanical garden	0	0°11'9.35"S	78°29'7.19"O
92	-	Hot dog	0	0	0	1	0	0	0	0	0	Botanical garden	0	0°11'9.35"S	78°29'7.19"O
93	-	Hot dog	0	0	0	1	0	0	0	0	0	Botanical garden	0	0°11'9.35"S	78°29'7.19"O
94	U1919s	Artisan eggnog	0	0	0	0	0	0	0	0	1	Botanical garden	1	0°11'9.35"S	78°29'7.19"O
95	U1920s	Artisan eggnog	0	0	0	0	0	0	0	0	1	Botanical garden	1	0°11'9.35"S	78°29'7.19"O
96	-	Artisan eggnog	0	0	0	0	0	0	0	0	1	Botanical garden	0	0°11'9.35"S	78°29'7.19"O
97	-	Fried pork	0	0	1	0	0	0	0	0	0	Botanical garden	0	0°11'9.35"S	78°29'7.19"O
98	-	Fried pork	0	0	1	0	0	0	0	0	0	Botanical garden	0	0°11'9.35"S	78°29'7.19"O
99	-	Fried pork	0	0	1	0	0	0	0	0	0	Botanical garden	0	0°11'9.35"S	78°29'7.19"O
100	-	Fruit dessert	0	1	0	0	0	0	0	0	0	Botanical garden	0	0°11'9.35"S	78°29'7.19"O
101	-	Fruit dessert	0	1	0	0	0	0	0	0	0	Botanical garden	0	0°11'9.35"S	78°29'7.19"O
102	-	Fruit dessert	0	1	0	0	0	0	0	0	0	Botanical garden	0	0°11'9.35"S	78°29'7.19"O
103	-	Potato and pork skin soup	0	0	1	0	0	0	1	0	0	Botanical garden	0	0°11'9.35"S	78°29'7.19"O
104	-	Potato and pork skin soup	0	0	1	0	0	0	1	0	0	Botanical garden	0	0°11'9.35"S	78°29'7.19"O
105	-	Potato and pork skin soup	0	0	1	0	0	0	1	0	0	Botanical garden	0	0°11'9.35"S	78°29'7.19"O
106	-	Lupin ceviche	0	0	1	0	0	0	0	0	0	Botanical garden	0	0°11'9.35"S	78°29'7.19"O
107	-	Lupin ceviche	0	0	1	0	0	0	0	0	0	Botanical garden	0	0°11'9.35"S	78°29'7.19"O
108	-	Lupin ceviche	0	0	1	0	0	0	0	0	0	Botanical garden	0	0°11'9.35"S	78°29'7.19"O
109	-	Hot dog	0	0	0	1	0	0	0	0	0	Botanical garden	0	0°11'9.35"S	78°29'7.19"O
110	-	Hot dog	0	0	0	1	0	0	0	0	0	Botanical garden	0	0°11'9.35"S	78°29'7.19"O
111	-	Hot dog	0	0	0	1	0	0	0	0	0	Botanical garden	0	0°11'9.35"S	78°29'7.19"O
112	-	Ice cream	0	0	0	0	0	1	0	0	0	Botanical garden	0	0°11'9.35"S	78°29'7.19"O
113	-	Ice cream	0	0	0	0	0	1	0	0	0	Botanical garden	0	0°11'9.35"S	78°29'7.19"O
114	-	Ice cream	0	0	0	0	0	1	0	0	0	Botanical garden	0	0°11'9.35"S	78°29'7.19"O
115	-	Stretched curd cheese	0	0	0	0	0	1	0	0	0	Botanical garden	0	0°11'9.35"S	78°29'7.19"O
116	-	Stretched curd cheese	0	0	0	0	0	1	0	0	0	Botanical garden	0	0°11'9.35"S	78°29'7.19"O
117	-	Stretched curd cheese	0	0	0	0	0	1	0	0	0	Botanical garden	0	0°11'9.35"S	78°29'7.19"O
118	-	Soursop juice	0	1	0	0	0	0	0	0	0	Botanical garden	0	0°11'9.35"S	78°29'7.19"O
119	-	Soursop juice	0	1	0	0	0	0	0	0	0	Botanical garden	0	0°11'9.35"S	78°29'7.19"O
120	-	Soursop juice	0	1	0	0	0	0	0	0	0	Botanical garden	0	0°11'9.35"S	78°29'7.19"O
121	-	Fried rice	0	0	0	0	0	0	0	0	0	Lagoon Area	0	0°11'14.14"S	78°29'4.15"O
122	-	Fried rice	0	0	0	0	0	0	0	0	0	Lagoon Area	0	0°11'14.14"S	78°29'4.15"O
123	-	Fried rice	0	0	0	0	0	0	0	0	0	Lagoon Area	0	0°11'14.14"S	78°29'4.15"O
124	-	Tres Leches Cake	0	0	0	0	0	1	0	0	0	Lagoon Area	0	0°11'14.14"S	78°29'4.15"O
125	-	Tres Leches Cake	0	0	0	0	0	1	0	0	0	Lagoon Area	0	0°11'14.14"S	78°29'4.15"O
126	-	Tres Leches Cake	0	0	0	0	0	1	0	0	0	Lagoon Area	0	0°11'14.14"S	78°29'4.15"O
127	-	Ham sandwich	0	0	0	1	0	0	0	0	0	Lagoon Area	0	0°11'14.14"S	78°29'4.15"O
128	-	Ham sandwich	0	0	0	1	0	0	0	0	0	Lagoon Area	0	0°11'14.14"S	78°29'4.15"O
129	-	Ham sandwich	0	0	0	1	0	0	0	0	0	Lagoon Area	0	0°11'14.14"S	78°29'4.15"O
130	-	Lupin ceviche	0	0	0	0	0	0	0	1	0	Lagoon Area	0	0°11'14.14"S	78°29'4.15"O
131	-	Lupin ceviche	0	0	0	0	0	0	0	1	0	Lagoon Area	0	0°11'14.14"S	78°29'4.15"O
132	-	Lupin ceviche	0	0	0	0	0	0	0	1	0	Lagoon Area	0	0°11'14.14"S	78°29'4.15"O
133	-	Hot dog	0	0	0	1	0	0	0	0	0	Lagoon Area	0	0°11'14.14"S	78°29'4.15"O
134	-	Hot dog	0	0	0	1	0	0	0	0	0	Lagoon Area	0	0°11'14.14"S	78°29'4.15"O
135	-	Hot dog	0	0	0	1	0	0	0	0	0	Lagoon Area	0	0°11'14.14"S	78°29'4.15"O
136	U1921s	Barbecue	0	0	1	1	1	0	1	0	0	Lagoon Area	1	0°11'14.14"S	78°29'4.15"O
137	U1922s	Barbecue	0	0	1	1	1	0	1	0	0	Lagoon Area	1	0°11'14.14"S	78°29'4.15"O
138	-	Barbecue	0	0	1	1	1	0	1	0	0	Lagoon Area	0	0°11'14.14"S	78°29'4.15"O
139	-	Potato and pork skin soup	0	0	1	0	0	0	1	0	0	Lagoon Area	0	0°11'14.14"S	78°29'4.15"O
140	-	Potato and pork skin soup	0	0	1	0	0	0	1	0	0	Lagoon Area	0	0°11'14.14"S	78°29'4.15"O
141	-	Potato and pork skin soup	0	0	1	0	0	0	1	0	0	Lagoon Area	0	0°11'14.14"S	78°29'4.15"O
142	-	Hamburger	0	0	1	0	0	0	0	0	0	Lagoon Area	0	0°11'14.14"S	78°29'4.15"O
143	-	Hamburger	0	0	1	0	0	0	0	0	0	Lagoon Area	0	0°11'14.14"S	78°29'4.15"O
144	-	Hamburger	0	0	1	0	0	0	0	0	0	Lagoon Area	0	0°11'14.14"S	78°29'4.15"O
145	-	Chicken stew	0	0	0	0	1	0	0	0	0	Lagoon Area	0	0°11'14.14"S	78°29'4.15"O
146	-	Chicken stew	0	0	0	0	1	0	0	0	0	Lagoon Area	0	0°11'14.14"S	78°29'4.15"O
147	-	Chicken stew	0	0	0	0	1	0	0	0	0	Lagoon Area	0	0°11'14.14"S	78°29'4.15"O
148	-	Hot dog	1	0	0	1	1	0	0	0	0	Lagoon Area	0	0°11'14.14"S	78°29'4.15"O
149	U1923s	Hot dog	1	0	0	1	1	0	0	0	0	Lagoon Area	1	0°11'14.14"S	78°29'4.15"O
150	-	Hot dog	1	0	0	1	1	0	0	0	0	Lagoon Area	0	0°11'14.14"S	78°29'4.15"O
151	-	Coconut juice	0	1	0	0	0	0	0	0	0	Skating area	0	0°11'17.68"S	78°29'0.26"O
152	-	Coconut juice	0	1	0	0	0	0	0	0	0	Skating area	0	0°11'17.68"S	78°29'0.26"O
153	-	Coconut juice	0	1	0	0	0	0	0	0	0	Skating area	0	0°11'17.68"S	78°29'0.26"O
154	-	Chicken empanada	0	0	0	0	1	0	0	0	0	Skating area	0	0°11'17.68"S	78°29'0.26"O
155	-	Chicken empanada	0	0	0	0	1	0	0	0	0	Skating area	0	0°11'17.68"S	78°29'0.26"O
156	-	Chicken empanada	0	0	0	0	1	0	0	0	0	Skating area	0	0°11'17.68"S	78°29'0.26"O
157	-	Lupin ceviche	0	0	0	0	0	0	0	1	0	Skating area	0	0°11'17.68"S	78°29'0.26"O
158	-	Lupin ceviche	0	0	0	0	0	0	0	1	0	Skating area	0	0°11'17.68"S	78°29'0.26"O
159	-	Lupin ceviche	0	0	0	0	0	0	0	1	0	Skating area	0	0°11'17.68"S	78°29'0.26"O
160	-	Hot dog	0	0	0	1	0	0	0	0	0	Skating area	0	0°11'17.68"S	78°29'0.26"O
161	-	Hot dog	0	0	0	1	0	0	0	0	0	Skating area	0	0°11'17.68"S	78°29'0.26"O
162	-	Hot dog	0	0	0	1	0	0	0	0	0	Skating area	0	0°11'17.68"S	78°29'0.26"O
163	-	Hamburger	1	0	1	0	0	0	0	0	0	Skating area	0	0°11'17.68"S	78°29'0.26"O
164	U1924s	Hamburger	1	0	1	0	0	0	0	0	0	Skating area	1	0°11'17.68"S	78°29'0.26"O
165	-	Hamburger	1	0	1	0	0	0	0	0	0	Skating area	0	0°11'17.68"S	78°29'0.26"O
166	U1925s	Egg foam	0	0	0	0	0	0	0	0	1	Skating area	1	0°11'17.68"S	78°29'0.26"O
167	-	Egg foam	0	0	0	0	0	0	0	0	1	Skating area	0	0°11'17.68"S	78°29'0.26"O
168	-	Egg foam	0	0	0	0	0	0	0	0	1	Skating area	0	0°11'17.68"S	78°29'0.26"O
169	-	Potato and pork skin soup	0	0	1	0	0	0	1	0	0	Skating area	0	0°11'17.68"S	78°29'0.26"O
170	-	Potato and pork skin soup	0	0	1	0	0	0	1	0	0	Skating area	0	0°11'17.68"S	78°29'0.26"O
171	-	Potato and pork skin soup	0	0	1	0	0	0	1	0	0	Skating area	0	0°11'17.68"S	78°29'0.26"O
172	-	Roast gizzards	1	0	0	0	1	0	1	0	0	Skating area	0	0°11'17.68"S	78°29'0.26"O
173	U1926s	Roast gizzards	1	0	0	0	1	0	1	0	0	Skating area	1	0°11'17.68"S	78°29'0.26"O
174	U1927s	Roast gizzards	1	0	0	0	1	0	1	0	0	Skating area	1	0°11'17.68"S	78°29'0.26"O
175	-	Pizza	0	0	0	0	0	0	0	0	0	Skating area	0	0°11'17.68"S	78°29'0.26"O
176	-	Pizza	0	0	0	0	0	0	0	0	0	Skating area	0	0°11'17.68"S	78°29'0.26"O
177	-	Pizza	0	0	0	0	0	0	0	0	0	Skating area	0	0°11'17.68"S	78°29'0.26"O
178	-	Arepa	0	0	1	0	0	0	0	0	0	Skating area	0	0°11'17.68"S	78°29'0.26"O
179	-	Arepa	0	0	1	0	0	0	0	0	0	Skating area	0	0°11'17.68"S	78°29'0.26"O
180	-	Arepa	0	0	1	0	0	0	0	0	0	Skating area	0	0°11'17.68"S	78°29'0.26"O

## Sheet: Animal
sample	WGS ID	Animal source	Place	Latitude (GPS)	Longitud (GPS)	Salmonella
pdlq001_1	-	Pigeon	Lagoon Area	0°11'14.14"S	78°29'4.15"O	0
pdch002_1	-	Pigeon	Sport facilities	0°10'46.92"S	78°28'59.40"O	0
pdlq003_1	-	Pigeon	Lagoon Area	0°11'14.14"S	78°29'4.15"O	0
pdch004_1	-	Pigeon	Sport facilities	0°10'46.92"S	78°28'59.40"O	0
pdch005_1	-	Pigeon	Sport facilities	0°10'46.92"S	78°28'59.40"O	0
pdjb006_1	-	Pigeon	Botanical garden	0°11'9.35"S	78°29'7.19"O	0
pdpc007_1	-	Pigeon	Skating area	0°11'17.68"S	78°29'0.26"O	0
pdlq008_1	-	Pigeon	Lagoon Area	0°11'14.14"S	78°29'4.15"O	0
pdlq009_1	-	Pigeon	Lagoon Area	0°11'14.14"S	78°29'4.15"O	0
pdlq010_1	-	Pigeon	Lagoon Area	0°11'14.14"S	78°29'4.15"O	0
pdzc011_1	-	Pigeon	Skating area	0°11'17.68"S	78°29'0.26"O	0
pdpc012_1	-	Pigeon	Skating area	0°11'17.68"S	78°29'0.26"O	0
pdlq013_1	-	Pigeon	Lagoon Area	0°11'14.14"S	78°29'4.15"O	0
pdpa014_1	-	Pigeon	Running track	0°10'57.47"S	78°29'6.62"O	0
pdjb015_1	-	Pigeon	Botanical garden	0°11'9.35"S	78°29'7.19"O	0
pdji016_1	-	Pigeon	Children's play area	0°11'15.64"S	78°29'11.50"O	0
pdpa017_1	-	Pigeon	Running track	0°10'57.47"S	78°29'6.62"O	0
pdpa018_1	-	Pigeon	Running track	0°10'57.47"S	78°29'6.62"O	0
pdpa019_1	-	Pigeon	Running track	0°10'57.47"S	78°29'6.62"O	0
pdji020_1	-	Pigeon	Children's play area	0°11'15.64"S	78°29'11.50"O	0
pdpa021_1	-	Pigeon	Running track	0°10'57.47"S	78°29'6.62"O	0
pdpa022_1	-	Pigeon	Running track	0°10'57.47"S	78°29'6.62"O	0
pdpa023_1	-	Pigeon	Running track	0°10'57.47"S	78°29'6.62"O	0
pdpa024_1	-	Pigeon	Running track	0°10'57.47"S	78°29'6.62"O	0
pdpa025_1	U2616s	Pigeon	Running track	0°10'57.47"S	78°29'6.62"O	1
pdpa027_1	-	Pigeon	Running track	0°10'57.47"S	78°29'6.62"O	0
pdpa028_1	-	Pigeon	Running track	0°10'57.47"S	78°29'6.62"O	0
pdjb029_1	-	Pigeon	Botanical garden	0°11'9.35"S	78°29'7.19"O	0
pdjb029_2	-	Pigeon	Botanical garden	0°11'9.35"S	78°29'7.19"O	0
pdjb030_1	-	Pigeon	Botanical garden	0°11'9.35"S	78°29'7.19"O	0
pdjb030_2	-	Pigeon	Botanical garden	0°11'9.35"S	78°29'7.19"O	0
pdlq031_1	-	Pigeon	Lagoon Area	0°11'14.14"S	78°29'4.15"O	0
pdlq032_1	-	Pigeon	Lagoon Area	0°11'14.14"S	78°29'4.15"O	0
pdlq033_1	-	Pigeon	Lagoon Area	0°11'14.14"S	78°29'4.15"O	0
pdpc033_1	-	Pigeon	Skating area	0°11'17.68"S	78°29'0.26"O	0
pdpc034_1	-	Pigeon	Skating area	0°11'17.68"S	78°29'0.26"O	0
pdpc035_1	-	Pigeon	Skating area	0°11'17.68"S	78°29'0.26"O	0
pdlq036_1	U2617s	Pigeon	Lagoon Area	0°11'14.14"S	78°29'4.15"O	1
pdlq037_1	-	Pigeon	Lagoon Area	0°11'14.14"S	78°29'4.15"O	0
pdlq038_1	-	Pigeon	Lagoon Area	0°11'14.14"S	78°29'4.15"O	0
pdlq039_1	-	Pigeon	Lagoon Area	0°11'14.14"S	78°29'4.15"O	0
pdpc041_1	-	Pigeon	Skating area	0°11'17.68"S	78°29'0.26"O	0
pdpc042_1	U2618s	Pigeon	Skating area	0°11'17.68"S	78°29'0.26"O	1
pdpc043_1	-	Pigeon	Skating area	0°11'17.68"S	78°29'0.26"O	0
pdpc044_1	-	Pigeon	Skating area	0°11'17.68"S	78°29'0.26"O	0
pdji045_1	-	Pigeon	Children's play area	0°11'15.64"S	78°29'11.50"O	0
pdch046_1	-	Pigeon	Sport facilities	0°10'46.92"S	78°28'59.40"O	0
pdji047_1	-	Pigeon	Children's play area	0°11'15.64"S	78°29'11.50"O	0
pdch048_1	-	Pigeon	Sport facilities	0°10'46.92"S	78°28'59.40"O	0
pdji049_1	-	Pigeon	Children's play area	0°11'15.64"S	78°29'11.50"O	0
pdch050_1	-	Pigeon	Sport facilities	0°10'46.92"S	78°28'59.40"O	0
pdji051_1	-	Pigeon	Children's play area	0°11'15.64"S	78°29'11.50"O	0
pdch052_1	-	Pigeon	Sport facilities	0°10'46.92"S	78°28'59.40"O	0
pdji053_1	-	Pigeon	Children's play area	0°11'15.64"S	78°29'11.50"O	0
pdch054_1	-	Pigeon	Sport facilities	0°10'46.92"S	78°28'59.40"O	0
pdji055_1	-	Pigeon	Children's play area	0°11'15.64"S	78°29'11.50"O	0
pdji056_1	U2619s	Pigeon	Children's play area	0°11'15.64"S	78°29'11.50"O	1
pdjb057_1	-	Pigeon	Botanical garden	0°11'9.35"S	78°29'7.19"O	0
pdjb058_1	-	Pigeon	Botanical garden	0°11'9.35"S	78°29'7.19"O	0
pdpa059_1	-	Pigeon	Running track	0°10'57.47"S	78°29'6.62"O	0
pdlq060_1	-	Pigeon	Lagoon Area	0°11'14.14"S	78°29'4.15"O	0
pdch061_1	-	Pigeon	Sport facilities	0°10'46.92"S	78°28'59.40"O	0
pdch062_1	-	Pigeon	Sport facilities	0°10'46.92"S	78°28'59.40"O	0
pdch063_1	-	Pigeon	Sport facilities	0°10'46.92"S	78°28'59.40"O	0
pdch064_1	-	Pigeon	Sport facilities	0°10'46.92"S	78°28'59.40"O	0
pdji065_1	-	Pigeon	Children's play area	0°11'15.64"S	78°29'11.50"O	0
pdji066_1	-	Pigeon	Children's play area	0°11'15.64"S	78°29'11.50"O	0
pdji067_1	-	Pigeon	Children's play area	0°11'15.64"S	78°29'11.50"O	0
pdji068_1	-	Pigeon	Children's play area	0°11'15.64"S	78°29'11.50"O	0
pdji069_1	-	Pigeon	Children's play area	0°11'15.64"S	78°29'11.50"O	0
pdpa070_1	-	Pigeon	Running track	0°10'57.47"S	78°29'6.62"O	0
pdpa071_1	-	Pigeon	Running track	0°10'57.47"S	78°29'6.62"O	0
pdpa071_2	-	Pigeon	Running track	0°10'57.47"S	78°29'6.62"O	0
pdlq072_1	U2620s	Pigeon	Lagoon Area	0°11'14.14"S	78°29'4.15"O	1
pdlq073_1	-	Pigeon	Lagoon Area	0°11'14.14"S	78°29'4.15"O	0
pdjb074_1	-	Pigeon	Botanical garden	0°11'9.35"S	78°29'7.19"O	0
pdjb075_1	-	Pigeon	Botanical garden	0°11'9.35"S	78°29'7.19"O	0
pdlq076_1	-	Pigeon	Lagoon Area	0°11'14.14"S	78°29'4.15"O	0
pdlq077_1	-	Pigeon	Lagoon Area	0°11'14.14"S	78°29'4.15"O	0
pdlq078_1	-	Pigeon	Lagoon Area	0°11'14.14"S	78°29'4.15"O	0
pdlq079_1	-	Pigeon	Lagoon Area	0°11'14.14"S	78°29'4.15"O	0
pdlq080_1	-	Pigeon	Lagoon Area	0°11'14.14"S	78°29'4.15"O	0
pdlq080_2	-	Pigeon	Lagoon Area	0°11'14.14"S	78°29'4.15"O	0
pdch081_1	-	Pigeon	Sport facilities	0°10'46.92"S	78°28'59.40"O	0
pdch082_1	-	Pigeon	Sport facilities	0°10'46.92"S	78°28'59.40"O	0
pdch083_1	-	Pigeon	Sport facilities	0°10'46.92"S	78°28'59.40"O	0
pdch084_1	-	Pigeon	Sport facilities	0°10'46.92"S	78°28'59.40"O	0
pdpc085_1	-	Pigeon	Skating area	0°11'17.68"S	78°29'0.26"O	0
pdpa086_1	-	Pigeon	Running track	0°10'57.47"S	78°29'6.62"O	0
pdpa087_1	-	Pigeon	Running track	0°10'57.47"S	78°29'6.62"O	0
pdji088_1	-	Pigeon	Children's play area	0°11'15.64"S	78°29'11.50"O	0
pdji089_1	-	Pigeon	Children's play area	0°11'15.64"S	78°29'11.50"O	0
pdjb090_1	-	Pigeon	Botanical garden	0°11'9.35"S	78°29'7.19"O	0
pdjb091_1	-	Pigeon	Botanical garden	0°11'9.35"S	78°29'7.19"O	0
pdjb092_1	-	Pigeon	Botanical garden	0°11'9.35"S	78°29'7.19"O	0
pdlq093_1	-	Pigeon	Lagoon Area	0°11'14.14"S	78°29'4.15"O	0
pdlq094_1	-	Pigeon	Lagoon Area	0°11'14.14"S	78°29'4.15"O	0
pdlq095_1	-	Pigeon	Lagoon Area	0°11'14.14"S	78°29'4.15"O	0
pdlq096_1	-	Pigeon	Lagoon Area	0°11'14.14"S	78°29'4.15"O	0
pdlq097_1	-	Pigeon	Lagoon Area	0°11'14.14"S	78°29'4.15"O	0
pdpa098_1	-	Pigeon	Running track	0°10'57.47"S	78°29'6.62"O	0
pdch099_1	-	Pigeon	Sport facilities	0°10'46.92"S	78°28'59.40"O	0
pdch100_1	-	Pigeon	Sport facilities	0°10'46.92"S	78°28'59.40"O	0
cnji001_1	-	Dog	Children's play area	0°11'15.64"S	78°29'11.50"O	0
cnji002_1	-	Dog	Children's play area	0°11'15.64"S	78°29'11.50"O	0
cnlq003_1	-	Dog	Lagoon Area	0°11'14.14"S	78°29'4.15"O	0
cnlq003_2	-	Dog	Lagoon Area	0°11'14.14"S	78°29'4.15"O	0
cnpa004_1	-	Dog	Running track	0°10'57.47"S	78°29'6.62"O	0
cnpa005_1	-	Dog	Running track	0°10'57.47"S	78°29'6.62"O	0
cnch006_1	-	Dog	Sport facilities	0°10'46.92"S	78°28'59.40"O	0
cnch007_1	-	Dog	Sport facilities	0°10'46.92"S	78°28'59.40"O	0
cnjb008_1	-	Dog	Botanical garden	0°11'9.35"S	78°29'7.19"O	0
cnpc009_1	-	Dog	Skating area	0°11'17.68"S	78°29'0.26"O	0
cnpc010_1	-	Dog	Skating area	0°11'17.68"S	78°29'0.26"O	0
cnjb011_1	-	Dog	Botanical garden	0°11'9.35"S	78°29'7.19"O	0
cnjb012_1	-	Dog	Botanical garden	0°11'9.35"S	78°29'7.19"O	0
cnch013_1	-	Dog	Sport facilities	0°10'46.92"S	78°28'59.40"O	0
cnch014_1	U2613s	Dog	Sport facilities	0°10'46.92"S	78°28'59.40"O	1
cnpc015_1	-	Dog	Skating area	0°11'17.68"S	78°29'0.26"O	0
cnji017_1	-	Dog	Children's play area	0°11'15.64"S	78°29'11.50"O	0
cnji018_1	-	Dog	Children's play area	0°11'15.64"S	78°29'11.50"O	0
cnpa019_1	-	Dog	Running track	0°10'57.47"S	78°29'6.62"O	0
cnpa020_1	-	Dog	Running track	0°10'57.47"S	78°29'6.62"O	0
cnpc021_1	-	Dog	Skating area	0°11'17.68"S	78°29'0.26"O	0
cnch023_1	-	Dog	Sport facilities	0°10'46.92"S	78°28'59.40"O	0
cnch023_2	-	Dog	Sport facilities	0°10'46.92"S	78°28'59.40"O	0
cnch024_1	-	Dog	Sport facilities	0°10'46.92"S	78°28'59.40"O	0
cnji026_1	-	Dog	Children's play area	0°11'15.64"S	78°29'11.50"O	0
cnzc027_1	-	Dog	Pets' play area	0°11'15.64"S	78°29'11.50"O	0
cnzc028_1	-	Dog	Pets' play area	0°11'15.64"S	78°29'11.50"O	0
cnzc029_1	-	Dog	Pets' play area	0°11'15.64"S	78°29'11.50"O	0
cnzc032_1	-	Dog	Pets' play area	0°11'15.64"S	78°29'11.50"O	0
cnpa033_1	-	Dog	Running track	0°10'57.47"S	78°29'6.62"O	0
cnch034_1	-	Dog	Sport facilities	0°10'46.92"S	78°28'59.40"O	0
cnch035_1	-	Dog	Sport facilities	0°10'46.92"S	78°28'59.40"O	0
cnjb036_1	-	Dog	Botanical garden	0°11'9.35"S	78°29'7.19"O	0
cnjb036_2	-	Dog	Botanical garden	0°11'9.35"S	78°29'7.19"O	0
cnji037_1	-	Dog	Children's play area	0°11'15.64"S	78°29'11.50"O	0
cnjb038_1	-	Dog	Botanical garden	0°11'9.35"S	78°29'7.19"O	0
cnjb039_1	-	Dog	Botanical garden	0°11'9.35"S	78°29'7.19"O	0
cnjb040_1	-	Dog	Botanical garden	0°11'9.35"S	78°29'7.19"O	0
cnjb041_1	-	Dog	Botanical garden	0°11'9.35"S	78°29'7.19"O	0
cnch042_1	-	Dog	Sport facilities	0°10'46.92"S	78°28'59.40"O	0
cnch043_1	-	Dog	Sport facilities	0°10'46.92"S	78°28'59.40"O	0
cnch044_1	-	Dog	Sport facilities	0°10'46.92"S	78°28'59.40"O	0
cnch045_1	-	Dog	Sport facilities	0°10'46.92"S	78°28'59.40"O	0
cnch046_1	-	Dog	Sport facilities	0°10'46.92"S	78°28'59.40"O	0
cnch047_1	-	Dog	Sport facilities	0°10'46.92"S	78°28'59.40"O	0
cnpc048_1	-	Dog	Skating area	0°11'17.68"S	78°29'0.26"O	0
cnpc049_1	-	Dog	Skating area	0°11'17.68"S	78°29'0.26"O	0
cnpc050_1	-	Dog	Skating area	0°11'17.68"S	78°29'0.26"O	0
cnch051_1	-	Dog	Sport facilities	0°10'46.92"S	78°28'59.40"O	0
cnch052_1	-	Dog	Sport facilities	0°10'46.92"S	78°28'59.40"O	0
cnch053_1	-	Dog	Sport facilities	0°10'46.92"S	78°28'59.40"O	0
cnch054-1	-	Dog	Sport facilities	0°10'46.92"S	78°28'59.40"O	0
cnji055_1	-	Dog	Children's play area	0°11'15.64"S	78°29'11.50"O	0
cnji056_1	-	Dog	Children's play area	0°11'15.64"S	78°29'11.50"O	0
cnji057_1	-	Dog	Children's play area	0°11'15.64"S	78°29'11.50"O	0
cnji058_1	-	Dog	Children's play area	0°11'15.64"S	78°29'11.50"O	0
cnji059_1	-	Dog	Children's play area	0°11'15.64"S	78°29'11.50"O	0
cnji060_1	-	Dog	Children's play area	0°11'15.64"S	78°29'11.50"O	0
cnji061_1	-	Dog	Children's play area	0°11'15.64"S	78°29'11.50"O	0
cnji062_1	-	Dog	Children's play area	0°11'15.64"S	78°29'11.50"O	0
cnji062_2	-	Dog	Children's play area	0°11'15.64"S	78°29'11.50"O	0
cnlq063_1	-	Dog	Lagoon Area	0°11'14.14"S	78°29'4.15"O	0
cnlq064_1	-	Dog	Lagoon Area	0°11'14.14"S	78°29'4.15"O	0
cnji065_1	-	Dog	Children's play area	0°11'15.64"S	78°29'11.50"O	0
cnji066_1	-	Dog	Children's play area	0°11'15.64"S	78°29'11.50"O	0
cnji067_1	-	Dog	Children's play area	0°11'15.64"S	78°29'11.50"O	0
cnji067_2	U2614s	Dog	Children's play area	0°11'15.64"S	78°29'11.50"O	1
cnlq068_1	-	Dog	Lagoon Area	0°11'14.14"S	78°29'4.15"O	0
cnji069_1	-	Dog	Children's play area	0°11'15.64"S	78°29'11.50"O	0
cnji070_1	-	Dog	Children's play area	0°11'15.64"S	78°29'11.50"O	0
cnji071_1	-	Dog	Children's play area	0°11'15.64"S	78°29'11.50"O	0
cnji071_2	-	Dog	Children's play area	0°11'15.64"S	78°29'11.50"O	0
cnji072_1	-	Dog	Children's play area	0°11'15.64"S	78°29'11.50"O	0
cnji072_2	-	Dog	Children's play area	0°11'15.64"S	78°29'11.50"O	0
cnpa073_1	U2615s	Dog	Running track	0°10'57.47"S	78°29'6.62"O	1
cnpa073_2	-	Dog	Running track	0°10'57.47"S	78°29'6.62"O	0
cnlq074_1	-	Dog	Lagoon Area	0°11'14.14"S	78°29'4.15"O	0
cnji075_1	-	Dog	Children's play area	0°11'15.64"S	78°29'11.50"O	0
cnji075_2	-	Dog	Children's play area	0°11'15.64"S	78°29'11.50"O	0
cnzc076_1	-	Dog	Pets' play area	0°11'15.64"S	78°29'11.50"O	0
cnjb077_1	-	Dog	Botanical garden	0°11'9.35"S	78°29'7.19"O	0
cnji078_1	-	Dog	Children's play area	0°11'15.64"S	78°29'11.50"O	0
cnpc080_1	-	Dog	Skating area	0°11'17.68"S	78°29'0.26"O	0
cnji081_1	-	Dog	Children's play area	0°11'15.64"S	78°29'11.50"O	0
cnji082_1	-	Dog	Children's play area	0°11'15.64"S	78°29'11.50"O	0
cnpa083_1	-	Dog	Running track	0°10'57.47"S	78°29'6.62"O	0
cnpa084_1	-	Dog	Running track	0°10'57.47"S	78°29'6.62"O	0
cnji085_1	-	Dog	Children's play area	0°11'15.64"S	78°29'11.50"O	0
cnch086_1	-	Dog	Sport facilities	0°10'46.92"S	78°28'59.40"O	0
cnlq087_1	-	Dog	Lagoon Area	0°11'14.14"S	78°29'4.15"O	0
cnlq088_1	-	Dog	Lagoon Area	0°11'14.14"S	78°29'4.15"O	0
cnlq088_2	-	Dog	Lagoon Area	0°11'14.14"S	78°29'4.15"O	0
cnlq088_3	-	Dog	Lagoon Area	0°11'14.14"S	78°29'4.15"O	0
cnji089_1	-	Dog	Children's play area	0°11'15.64"S	78°29'11.50"O	0
cnpa090_1	-	Dog	Running track	0°10'57.47"S	78°29'6.62"O	0
cnlq091_1	-	Dog	Lagoon Area	0°11'14.14"S	78°29'4.15"O	0
cnpa092_1	-	Dog	Running track	0°10'57.47"S	78°29'6.62"O	0
cnlq093_1	-	Dog	Lagoon Area	0°11'14.14"S	78°29'4.15"O	0
cnpa094_1	-	Dog	Running track	0°10'57.47"S	78°29'6.62"O	0
cnpa094_2	-	Dog	Running track	0°10'57.47"S	78°29'6.62"O	0
cnji095_1	-	Dog	Children's play area	0°11'15.64"S	78°29'11.50"O	0
cnji096_1	-	Dog	Children's play area	0°11'15.64"S	78°29'11.50"O	0
cnpa097_1	-	Dog	Running track	0°10'57.47"S	78°29'6.62"O	0
cnch099_1	-	Dog	Sport facilities	0°10'46.92"S	78°28'59.40"O	0
cnch100_1	-	Dog	Sport facilities	0°10'46.92"S	78°28'59.40"O	0
