# Supplementary material for: Salmonella isolated from street foods and environment of an urban park: A whole genome sequencing approach
Source: PLoS One. 2025 Apr 2;20(4):e0320735. doi: 10.1371/journal.pone.0320735 (PMC11964277; doi:10.1371/journal.pone.0320735)
Supplement: S3 File — Accession numbers of all genomes studied genes, and their metadata as well as the phenotypic antimicrobial responses are listed in the S3 file. (XLSX) [file pone.0320735.s003.xlsx]

## Sheet: Genomic data
																																													Antibiotic class	Aminoglycoside
Nº	Barcode (Enterobase)	Name	Date	BioSample	BioProject	Origin place	Origin	Coverage (Assembly stats)	N50 (Assembly stats)	Length(Assembly stats)	Species(Assembly stats)	Serovar	Contig Number (>=200 bp) (Assembly stats)	Low Quality Bases (Assembly stats)	SISTR1 Serovar (Serotype(SISTR1+SeqSero2))	SISTR1 Serogroup (Serotype(SISTR1+SeqSero2))	SISTR1 H1 (Serotype (SISTR1+SeqSero2))	SISTR1 H2 (Serotype(SISTR1+SeqSero2))	SeqSero2 Serovar (Serotype(SISTR1+SeqSero2))	SeqSero2 Serogroup (Serotype(SISTR1+SeqSero2))	SeqSero2 H1 (Serotype(SISTR1+SeqSero2))	SeqSero2 H2 (Serotype(SISTR1+SeqSero2))	ST (Achtman 7 Gene MLST)	eBG (Achtman 7 Gene MLST)	Serotype (Predicted) (Achtman 7 Gene MLST)	rST (rMLST)	RMLST eBG (rMLST)	Species (rMLST)	Serotype (Predicted) (rMLST)	ST (cgMLST V2 + HierCC V1)	HC0 (indistinguishable) (cgMLST V2 + HierCC V1)	HC2 (cgMLST V2 + HierCC V1)	HC5 (cgMLST V2 + HierCC V1)	HC10 (cgMLST V2 + HierCC V1)	HC20 (cgMLST V2 + HierCC V1)	HC50 (cgMLST V2 + HierCC V1)	HC100 (cgMLST V2 + HierCC V1)	HC200 (cgMLST V2 + HierCC V1)	HC400 (cgMLST V2 + HierCC V1)	HC900 (ceBG) (cgMLST V2 + HierCC V1)	HC2000 (Super-lineage) (cgMLST V2 + HierCC V1)	HC2600 (cgMLST V2 + HierCC V1)	HC2850 (subsp.) (cgMLST V2 + HierCC V1)	ST (wgMLST)	MDR gene found	aac(3)-IVa_1	aac(6')-Iaa_1	aadA1_1	aph(3')-Ia_1
632	SAL_KB4272AA	U1910s	2018-08-19	SAMN25283395	PRJNA377900		Street food, french fries	152	258168	4896151	Salmonella enterica;100.0%	Typhimurium	65	8374	Typhimurium	B	i	1.2	Typhimurium	4	i	1.2	19	1	Typhimurium	1328	1	Salmonella enterica	Typhimurium	403	403	373	373	373	373	147	48	2	2	2	2	2	2	356827	2	-	1	-	-
633	SAL_LB6260AA	U1911s	2018-08-19	SAMN27402800	PRJNA377900		Street food, french fries	159	271390	4897201	Salmonella enterica;100.0%	Typhimurium	69	8745	Typhimurium	B	i	1.2	Typhimurium	4	i	1.2	19	1	Typhimurium	1328	1	Salmonella enterica	Typhimurium	257945	257945	373	373	373	373	147	48	2	2	2	2	2	2	368033	2	-	1	-	-
634	SAL_KB4273AA	U1912s	2018-08-19	SAMN25283423	PRJNA377900		Street food, egg foam	173	376793	4895497	Salmonella enterica;100.0%	Typhimurium	63	8402	Typhimurium	B	i	1.2	Typhimurium	4	i	1.2	19	1	Typhimurium	1328	1	Salmonella enterica	Typhimurium	403	403	373	373	373	373	147	48	2	2	2	2	2	2	356801	2	-	1	-	-
635	SAL_KB4274AA	U1913s	2018-08-19	SAMN25284359	PRJNA377900		Street food, egg foam	223	376793	4896777	Salmonella enterica;100.0%	Typhimurium	64	8866	Typhimurium	B	i	1.2	Typhimurium	4	i	1.2	19	1	Typhimurium	1328	1	Salmonella enterica	Typhimurium	257945	257945	373	373	373	373	147	48	2	2	2	2	2	2	356800	2	-	1	-	-
636	SAL_KB4276AA	U1914s	2018-08-26	SAMN25284366	PRJNA377900		Street food, meat brochette	176	376793	4895422	Salmonella enterica;100.0%	Typhimurium	60	8445	Typhimurium	B	i	1.2	Typhimurium	4	i	1.2	19	1	Typhimurium	1328	1	Salmonella enterica	Typhimurium	257945	257945	373	373	373	373	147	48	2	2	2	2	2	2	356825	2	-	1	-	-
637	SAL_KB4275AA	U1915s	2018-08-19	SAMN25283415	PRJNA377900		Street food, egg foam	154	376793	4896131	Salmonella enterica;100.0%	Typhimurium	63	8734	Typhimurium	B	i	1.2	Typhimurium	4	i	1.2	19	1	Typhimurium	1328	1	Salmonella enterica	Typhimurium	403	403	373	373	373	373	147	48	2	2	2	2	2	2	356824	1	-	1	-	-
638	SAL_KB4277AA	U1916s	2018-08-26	SAMN25284375	PRJNA377900		Street food, chicken brochette	195	271390	4897004	Salmonella enterica;100.0%	Typhimurium	68	8484	Typhimurium	B	i	1.2	Typhimurium	4	i	1.2	19	1	Typhimurium	1328	1	Salmonella enterica	Typhimurium	403	403	373	373	373	373	147	48	2	2	2	2	2	2	356802	2	-	1	-	-
639	SAL_KB4279AA	U1917s	2018-08-19	SAMN25284351	PRJNA377900		Street food, quail eggs	156	376793	4896511	Salmonella enterica;100.0%	Typhimurium	64	8082	Typhimurium	B	i	1.2	Typhimurium	4	i	1.2	19	1	Typhimurium	1328	1	Salmonella enterica	Typhimurium	403	403	373	373	373	373	147	48	2	2	2	2	2	2	356811	1	-	1	-	-
640	SAL_KB4278AA	U1918s	2018-08-26	SAMN25283413	PRJNA377900		Street food, roast gizzards	98	269833	4897730	Salmonella enterica;100.0%	Typhimurium	72	8617	Typhimurium	B	i	1.2	Typhimurium	4	i	1.2	19	1	Typhimurium	1328	1	Salmonella enterica	Typhimurium	403	403	373	373	373	373	147	48	2	2	2	2	2	2	356804	1	-	1	-	-
641	SAL_KB4281AA	U1919s	2018-08-19	SAMN25284356	PRJNA377900		Street food, artisan eggnog	151	271390	4896473	Salmonella enterica;100.0%	Typhimurium	63	8461	Typhimurium	B	i	1.2	Typhimurium	4	i	1.2	19	1	Typhimurium	1328	1	Salmonella enterica	Typhimurium	403	403	373	373	373	373	147	48	2	2	2	2	2	2	356810	1	-	1	-	-
642	SAL_KB4280AA	U1920s	2018-08-19	SAMN25283391	PRJNA377900		Street food, artisan eggnog	107	271390	4897170	Salmonella enterica;100.0%	Typhimurium	67	8560	Typhimurium	B	i	1.2	Typhimurium	4	i	1.2	19	1	Typhimurium	1328	1	Salmonella enterica	Typhimurium	403	403	373	373	373	373	147	48	2	2	2	2	2	2	356806	1	-	1	-	-
643	SAL_KB4283AA	U1921s	2018-08-26	SAMN25283417	PRJNA377900		Street food, barbecue	171	271390	4896281	Salmonella enterica;100.0%	Typhimurium	68	8631	Typhimurium	B	i	1.2	Typhimurium	4	i	1.2	19	1	Typhimurium	1328	1	Salmonella enterica	Typhimurium	292385	292385	373	373	373	373	147	48	2	2	2	2	2	2	356816	1	-	1	-	-
644	SAL_KB4282AA	U1922s	2018-08-26	SAMN25283419	PRJNA377900		Street food, barbecue	139	376793	4895923	Salmonella enterica;100.0%	Typhimurium	61	8517	Typhimurium	B	i	1.2	Typhimurium	4	i	1.2	19	1	Typhimurium	1328	1	Salmonella enterica	Typhimurium	257945	257945	373	373	373	373	147	48	2	2	2	2	2	2	356812	2	-	1	-	-
645	SAL_KB4284AA	U1923s	2018-08-26	SAMN25283418	PRJNA377900		Street food, hot dog	122	271390	4892509	Salmonella enterica;100.0%	Typhimurium	66	7923	Typhimurium	B	i	1.2	Typhimurium	4	i	1.2	19	1	Typhimurium	1328	1	Salmonella enterica	Typhimurium	292393	292393	373	373	373	373	147	48	2	2	2	2	2	2	356828	1	-	1	-	-
646	SAL_KB4285AA	U1924s	2018-08-19	SAMN25283389	PRJNA377900		Street food, hamburger	113	271390	4895614	Salmonella enterica;100.0%	Typhimurium	63	7737	Typhimurium	B	i	1.2	Typhimurium	4	i	1.2	19	1	Typhimurium	1328	1	Salmonella enterica	Typhimurium	403	403	373	373	373	373	147	48	2	2	2	2	2	2	356807	2	-	1	-	-
647	SAL_KB4286AA	U1925s	2018-08-26	SAMN25283414	PRJNA377900		Street food, egg foam	117	271390	4896059	Salmonella enterica;100.0%	Typhimurium	64	9064	Typhimurium	B	i	1.2	Typhimurium	4	i	1.2	19	1	Typhimurium	1328	1	Salmonella enterica	Typhimurium	403	403	373	373	373	373	147	48	2	2	2	2	2	2	356813	2	-	1	-	-
648	SAL_KB4287AA	U1926s	2018-08-26	SAMN25284360	PRJNA377900		Street food, roast gizzards	142	271390	4896258	Salmonella enterica;100.0%	Typhimurium	64	8129	Typhimurium	B	i	1.2	Typhimurium	4	i	1.2	19	1	Typhimurium	1328	1	Salmonella enterica	Typhimurium	403	403	373	373	373	373	147	48	2	2	2	2	2	2	356808	2	-	1	-	-
649	SAL_KB4290AA	U1927s	2018-08-26	SAMN25284353	PRJNA377900		Street food, roast gizzards	137	376793	4896573	Salmonella enterica;100.0%	Typhimurium	65	8200	Typhimurium	B	i	1.2	Typhimurium	4	i	1.2	19	1	Typhimurium	1328	1	Salmonella enterica	Typhimurium	403	403	373	373	373	373	147	48	2	2	2	2	2	2	356814	2	-	1	-	-
650	SAL_KB4288AA	U2613s	2018-08-05	SAMN25284362	PRJNA377900		Dog feces	84	376793	4896625	Salmonella enterica;100.0%	Typhimurium	67	8385	Typhimurium	B	i	1.2	Typhimurium	4	i	1.2	19	1	Typhimurium	1328	1	Salmonella enterica	Typhimurium	292382	292382	373	373	373	373	147	48	2	2	2	2	2	2	356805	2	-	1	-	-
651	SAL_KB4289AA	U2614s	2018-08-26	SAMN25284369	PRJNA377900		Dog feces	54	204015	5110065	Salmonella enterica;85.42%	Infantis	62	11442	Infantis	C1	r	1.5	Infantis	7	r	1.5	32	31	Infantis	26491	31	Salmonella enterica	Infantis	292381	292381	292381	292381	220619	343	36	36	36	36	36	36	2	2	356803	21	1	1	1	1
652	SAL_KB4291AA	U2615s	2018-08-26	Not NCBI	Not NCBI		Dog feces	155	204015	5111638	Salmonella enterica;84.9%	Infantis	71	10144	Infantis	C1	r	1.5	Infantis	7	r	1.5	32	31	Infantis	26491	31	Salmonella enterica	Infantis	292381	292381	292381	292381	220619	343	36	36	36	36	36	36	2	2	368037	21	1	1	1	1
653	SAL_KB4292AA	U2616s	2018-08-12	SAMN25283422	PRJNA377900		Pigeon feces	74	204015	5110511	Salmonella enterica;89.59%	Infantis	62	10580	Infantis	C1	r	1.5	Infantis	7	r	1.5	32	31	Infantis	26491	31	Salmonella enterica	Infantis	292390	292390	292381	292381	220619	343	36	36	36	36	36	36	2	2	356822	21	1	1	1	1
654	SAL_KB4293AA	U2617s	2018-08-12	SAMN25284374	PRJNA377900		Pigeon feces	94	204015	5109740	Salmonella enterica;88.23%	Infantis	65	10530	Infantis	C1	r	1.5	Infantis	7	r	1.5	32	31	Infantis	26491	31	Salmonella enterica	Infantis	292381	292381	292381	292381	220619	343	36	36	36	36	36	36	2	2	356823	21	1	1	1	1
655	SAL_KB4295AA	U2618s	2018-08-19	SAMN25283412	PRJNA377900		Pigeon feces	117	216903	5109530	Salmonella enterica;86.28%	Infantis	65	9570	Infantis	C1	r	1.5	Infantis	7	r	1.5	32	31	Infantis	26491	31	Salmonella enterica	Infantis	292394	292394	292381	292381	220619	343	36	36	36	36	36	36	2	2	356830	21	1	1	1	1
656	SAL_KB4294AA	U2619s	2018-08-19	SAMN25283392	PRJNA377900		Pigeon feces	49	204015	5111049	Salmonella enterica;87.5%	Infantis	63	10759	Infantis	C1	r	1.5	Infantis	7	r	1.5	32	31	Infantis	26491	31	Salmonella enterica	Infantis	292389	292389	292381	292381	220619	343	36	36	36	36	36	36	2	2	356821	21	1	1	1	1
657	SAL_KB4300AA	U2620s	2018-08-26	SAMN25284372	PRJNA377900		Pigeon feces	111	204015	5109724	Salmonella enterica;93.88%	Infantis	67	10502	Infantis	C1	r	1.5	Infantis	7	r	1.5	32	31	Infantis	26491	31	Salmonella enterica	Infantis	292408	292408	292381	292381	220619	343	36	36	36	36	36	36	2	2	356847	21	1	1	1	1
[truncated: 244 more columns]

## Sheet: Phenotypic data
Name	Sulfamethoxazole + Trimethoprim (mm)	Gentamicin (mm)	Ciprofloxacin (mm)	Cefotaxime (mm)	Tetracycline (mm)	Streptomycin (mm)	Chloramphenicol (mm)	Cefoxitin (mm)	Amikacin (mm)	Nitrofurantoin (mm)	Azithromycin (mm)	Fosfomycin (mm)	Ertapenem (mm)	Amoxicillin + Clavulanic acid (mm)
U1910s	34	22	36	40	22	14	36	32	24	24	25	36	33	27
U1911s	35	20	39	35	26	14	29	28	24	23	26	37	41	26
U1912s	31	19	39	38	26	12	30	26	23	22	27	39	34	30
U1913s	31	18	33	35	26	14	29	27	25	22	23	37	37	26
U1914s	31	18	37	36	25	13	30	29	24	23	27	39	38	27
U1915s	31	19	38	37	24	13	28	26	25	21	28	37	35	26
U1916s	32	20	39	36	26	13	33	28	24	22	24	37	39	27
U1917s	32	20	36	39	27	13	30	28	23	23	27	38	39	28
U1918s	32	19	32	39	25	12	29	29	26	22	24	35	39	27
U1919s	31	18	34	41	29	14	33	28	24	22	30	37	36	27
U1920s	34	18	42	39	27	13	30	30	26	22	26	35	37	29
U1921s	30	17	41	43	26	13	31	30	27	22	26	34	36	27
U1922s	32	18	33	36	24	13	29	28	24	22	25	33	34	25
U1923s	31	17	37	35	26	13	30	29	25	22	26	37	37	27
U1924s	33	18	33	38	26	13	29	27	26	23	26	34	37	29
U1925s	31	19	39	34	27	13	30	28	26	22	25	36	38	28
U1926s	30	18	40	33	26	12	31	27	26	23	26	36	34	27
U1927s	31	17	39	33	25	12	30	28	27	22	28	34	35	26
U2613s	30	18	34	35	25	13	30	28	26	21	28	35	32	29
U2614s	29	11	30	7	9	7	0	26	30	10	32	17	32	24
U2615s	27	11	29	0	9	0	0	26	27	10	31	16	34	25
U2616s	27	12	30	0	9	0	0	27	28	10	30	16	32	24
U2617s	27	11	30	0	10	0	0	25	30	10	32	18	33	25
U2618s	27	11	30	0	11	0	0	27	30	10	26	17	33	26
U2619s	29	12	30	0	9	0	0	30	28	10	30	17	34	23
U2620s	27	11	30	0	10	0	12	27	29	10	28	16	30	25

## Sheet: Interpretive diameter
				Interpretive diameter
	Antibiotic group	Antibiotic	Sensidisc concentration	S ≥	Source
	Folate pathway inhibitor	Sulfamethoxazole + Trimethoprim	23,75+1,25	16	CLSI 2022
	Aminoglycosides	Gentamicin	10	15	CLSI 2022
	Quinolones	Ciprofloxacin	5	31	CLSI 2022
	Cefalosporin	Cefotaxime	30	26	CLSI 2022
	Tetracycline	Tetracycline	30	15	CLSI 2022
	Aminoglycosides	Streptomycin	10	15	CLSI 2022
	Phenicol	Chloramphenicol	30	18	CLSI 2022
	Cephamycins	Cefoxitin	30	18	CLSI 2022
	Aminoglycosides	Amikacin	30	17	CLSI 2022
	Nitrofurans	Nitrofurantoin	300	17	CLSI 2022
	Macrolides	Azithromycin	15	13	CLSI 2022
	Fosfomycin	Fosfomycin	200	16	CLSI 2022
	Carbapenems	Ertapenem	10	22	CLSI 2022
	β-lactam combination agents	Amoxicillin + Clavulanic acid	30	18	CLSI 2022
